# Supplementary material for: Prediction of prognosis and immunotherapy response in breast cancer based on neutrophil extracellular traps-related classification
Source: Front Mol Biosci. 2023 May 26;10:1165776. doi: 10.3389/fmolb.2023.1165776 (PMC10250592; doi:10.3389/fmolb.2023.1165776)
Supplement: Supplementary file 2 [file Table1.XLSX]

## Sheet: Sheet1
ACTB
ACTG1
ACTN1
ACTN4
AZU1
CAT
CTSG
ELANE
ENO1
KRT10
LCP1
LTF
LYZ
MNDA
MPO
MYH9
PADI4
PRTN3
S100A12
S100A8
S100A9
TKT
DEFA3
